# Supplementary material for: Characterization of Leishmania spp. Causing Cutaneous Lesions with a Negative Parasitological Diagnosis in Panama
Source: Trop Med Infect Dis. 2022 Oct 3;7(10):282. doi: 10.3390/tropicalmed7100282 (PMC9609048; doi:10.3390/tropicalmed7100282)
Supplement: Supplementary file 1 [file tropicalmed-07-00282-s001.zip]

Archive with 1 entries (1 files):
- tropicalmed-1911091-supplementary.pdf
